# Supplementary material for: The Prevalence and Comorbidity of Tic Disorders and Obsessive-Compulsive Disorder in Chinese School Students Aged 6–16: A National Survey
Source: Brain Sci. 2022 May 16;12(5):650. doi: 10.3390/brainsci12050650 (PMC9139904; doi:10.3390/brainsci12050650)
Supplement: Supplementary file 1 [file brainsci-12-00650-s001.zip]

Archive with 1 entries (1 files):
- brainsci-1700909-SI.pdf
